# Supplementary material for: SIRT7 promotes genome integrity and modulates non‐homologous end joining DNA repair
Source: EMBO J. 2016 May 25;35(14):1488–503. doi: 10.15252/embj.201593499 (PMC4884211; doi:10.15252/embj.201593499)
Supplement: Supplementary file 3 — Source Data for Expanded View [file EMBJ-35-1488-s003.zip]

Archive with 7 entries (3 files):
- 93499_EV_Fig_Source_Data/
- 93499_EV_Fig_Source_Data/Fig_EV3_SD/
- 93499_EV_Fig_Source_Data/Fig_EV3_SD/Fig_EV3_SD.pdf
- 93499_EV_Fig_Source_Data/Fig_EV4_SD/
- 93499_EV_Fig_Source_Data/Fig_EV4_SD/Fig_EV4_SD.pdf
- 93499_EV_Fig_Source_Data/Fig_EV5_SD/
- 93499_EV_Fig_Source_Data/Fig_EV5_SD/Fig_EV5_SD.pdf
